# Supplementary material for: 6-Shogaol from Zingiber officinale Induces Cell Cycle Arrest via Suppression of c-Myc Protein Expression and Promotes Apoptosis in Human B-Cell Lymphoma
Source: Int J Mol Sci. 2026 May 7;27(10):4168. doi: 10.3390/ijms27104168 (PMC13207283; doi:10.3390/ijms27104168)
Supplement: Supplementary file 1 [file ijms-27-04168-s001.zip]

Archive with 1 entries (1 files):
- ijms-4295204-supplementary.pdf
